# Supplementary material for: Circadian desynchronization disrupts physiological rhythms of prefrontal cortex pyramidal neurons in mice
Source: Sci Rep. 2023 Jun 6;13:9181. doi: 10.1038/s41598-023-35898-8 (PMC10244337; doi:10.1038/s41598-023-35898-8)
Supplement: Supplementary file 5 — Supplementary Information 5. [file 41598_2023_35898_MOESM5_ESM.xlsx]

## Sheet: Figure 3 statistical analysis
Panel	Measure	Source of Variation	P value	P value summary	F (DFn, DFd)	test		Measure	Figure	Sex	Voltage	Comparison	Summary	p-value
4B	See 4C and 4E							4C	Current Density (pA/pF)	Female	-120	0-4 vs. 6-10	ns	0.3354
4C	Current Density (pA/pF)	Voltage x Time	<0.0001	****	F (15, 170) = 5.003	Two-way ANOVA		4C	Current Density (pA/pF)	Female	-120	0-4 vs. 12-16	ns	0.0719
4C	Current Density (pA/pF)	Voltage	<0.0001	****	F (1.047, 35.60) = 436.6	Two-way ANOVA		4C	Current Density (pA/pF)	Female	-120	0-4 vs. 18-22	ns	0.0637
4C	Current Density (pA/pF)	Time	0.0037	**	F (3, 34) = 5.425	Two-way ANOVA		4C	Current Density (pA/pF)	Female	-120	6-10 vs. 12-16	ns	0.6924
4C	Current Density (pA/pF)	Cell	<0.0001	****	F (34, 170) = 8.160	Two-way ANOVA		4C	Current Density (pA/pF)	Female	-120	6-10 vs. 18-22	ns	0.2531
4D	Conductance/pF	Time	0.006	**	F (3, 34) = 4.900	One-way ANOVA		4C	Current Density (pA/pF)	Female	-120	12-16 vs. 18-22	ns	0.4481
4E	Current Density (pA/pF)	Voltage x Time	0.0548	ns	F (9, 102) = 1.937	Two-way ANOVA		4C	Current Density (pA/pF)	Female	-110	0-4 vs. 6-10	ns	0.2353
4E	Current Density (pA/pF)	Voltage	<0.0001	****	F (1.008, 34.28) = 307.2	Two-way ANOVA		4C	Current Density (pA/pF)	Female	-110	0-4 vs. 12-16	ns	0.0604
4E	Current Density (pA/pF)	Time	0.0508	ns	F (3, 34) = 2.869	Two-way ANOVA		4C	Current Density (pA/pF)	Female	-110	0-4 vs. 18-22	ns	0.0697
4E	Current Density (pA/pF)	Cell	<0.0001	****	F (34, 102) = 24.25	Two-way ANOVA		4C	Current Density (pA/pF)	Female	-110	6-10 vs. 12-16	ns	0.8438
4F	Conductance/pF	Time	0.14	ns	F (3, 34) = 1.938	One-way ANOVA		4C	Current Density (pA/pF)	Female	-110	6-10 vs. 18-22	ns	0.3342
								4C	Current Density (pA/pF)	Female	-110	12-16 vs. 18-22	ns	0.5015
								4C	Current Density (pA/pF)	Female	-100	0-4 vs. 6-10	ns	0.2422
								4C	Current Density (pA/pF)	Female	-100	0-4 vs. 12-16	ns	0.0902
								4C	Current Density (pA/pF)	Female	-100	0-4 vs. 18-22	ns	0.0582
								4C	Current Density (pA/pF)	Female	-100	6-10 vs. 12-16	ns	0.8916
								4C	Current Density (pA/pF)	Female	-100	6-10 vs. 18-22	ns	0.2786
								4C	Current Density (pA/pF)	Female	-100	12-16 vs. 18-22	ns	0.4171
								4C	Current Density (pA/pF)	Female	-90	0-4 vs. 6-10	ns	0.2962
								4C	Current Density (pA/pF)	Female	-90	0-4 vs. 12-16	ns	0.0899
								4C	Current Density (pA/pF)	Female	-90	0-4 vs. 18-22	*	0.0493
								4C	Current Density (pA/pF)	Female	-90	6-10 vs. 12-16	ns	0.8208
								4C	Current Density (pA/pF)	Female	-90	6-10 vs. 18-22	ns	0.2424
								4C	Current Density (pA/pF)	Female	-90	12-16 vs. 18-22	ns	0.3946
								4C	Current Density (pA/pF)	Female	-80	0-4 vs. 6-10	ns	0.1835
								4C	Current Density (pA/pF)	Female	-80	0-4 vs. 12-16	ns	0.1334
								4C	Current Density (pA/pF)	Female	-80	0-4 vs. 18-22	*	0.0493
								4C	Current Density (pA/pF)	Female	-80	6-10 vs. 12-16	ns	0.9904
								4C	Current Density (pA/pF)	Female	-80	6-10 vs. 18-22	ns	0.3076
								4C	Current Density (pA/pF)	Female	-80	12-16 vs. 18-22	ns	0.3883
								4C	Current Density (pA/pF)	Female	-70	0-4 vs. 6-10	ns	0.4986
								4C	Current Density (pA/pF)	Female	-70	0-4 vs. 12-16	ns	0.6951
								4C	Current Density (pA/pF)	Female	-70	0-4 vs. 18-22	ns	0.928
								4C	Current Density (pA/pF)	Female	-70	6-10 vs. 12-16	ns	0.9468
								4C	Current Density (pA/pF)	Female	-70	6-10 vs. 18-22	ns	0.9918
								4C	Current Density (pA/pF)	Female	-70	12-16 vs. 18-22	ns	0.9999
								4D	Conductance/pF	Female	-120 to -70	0-4 vs. 6-10	ns	0.57
								4D	Conductance/pF	Female	-120 to -70	0-4 vs. 12-16	ns	0.23
								4D	Conductance/pF	Female	-120 to -70	0-4 vs. 18-22	**	0.004
								4D	Conductance/pF	Female	-120 to -70	6-10 vs. 12-16	ns	0.9
								4D	Conductance/pF	Female	-120 to -70	6-10 vs. 18-22	ns	0.05
								4D	Conductance/pF	Female	-120 to -70	12-16 vs. 18-22	ns	0.22
								4E	Current Density (pA/pF)	Female	0	0-4 vs. 6-10	ns	0.3329
								4E	Current Density (pA/pF)	Female	0	0-4 vs. 12-16	ns	0.2373
								4E	Current Density (pA/pF)	Female	0	0-4 vs. 18-22	ns	0.054
								4E	Current Density (pA/pF)	Female	0	6-10 vs. 12-16	ns	0.9983
								4E	Current Density (pA/pF)	Female	0	6-10 vs. 18-22	ns	0.4609
								4E	Current Density (pA/pF)	Female	0	12-16 vs. 18-22	ns	0.3341
								4E	Current Density (pA/pF)	Female	10	0-4 vs. 6-10	ns	0.3971
								4E	Current Density (pA/pF)	Female	10	0-4 vs. 12-16	ns	0.26
								4E	Current Density (pA/pF)	Female	10	0-4 vs. 18-22	ns	0.0669
								4E	Current Density (pA/pF)	Female	10	6-10 vs. 12-16	ns	0.9991
								4E	Current Density (pA/pF)	Female	10	6-10 vs. 18-22	ns	0.5316
								4E	Current Density (pA/pF)	Female	10	12-16 vs. 18-22	ns	0.3922
								4E	Current Density (pA/pF)	Female	20	0-4 vs. 6-10	ns	0.4648
								4E	Current Density (pA/pF)	Female	20	0-4 vs. 12-16	ns	0.2426
								4E	Current Density (pA/pF)	Female	20	0-4 vs. 18-22	ns	0.0825
								4E	Current Density (pA/pF)	Female	20	6-10 vs. 12-16	ns	>0.9999
								4E	Current Density (pA/pF)	Female	20	6-10 vs. 18-22	ns	0.5568
								4E	Current Density (pA/pF)	Female	20	12-16 vs. 18-22	ns	0.4553
								4E	Current Density (pA/pF)	Female	30	0-4 vs. 6-10	ns	0.5219
								4E	Current Density (pA/pF)	Female	30	0-4 vs. 12-16	ns	0.2639
								4E	Current Density (pA/pF)	Female	30	0-4 vs. 18-22	ns	0.1033
								4E	Current Density (pA/pF)	Female	30	6-10 vs. 12-16	ns	>0.9999
								4E	Current Density (pA/pF)	Female	30	6-10 vs. 18-22	ns	0.5818
								4E	Current Density (pA/pF)	Female	30	12-16 vs. 18-22	ns	0.5125

## Sheet: Figure 3 source data
Figure/Panel	Measure	Sex	Mouse N-value	ZT	Voltage
4B	Current Density (pA/pF) (K+)	Female	4	0-4	30	38.541	35.905	33.023	21.06	34.999	34.832	22.61	22.975	13.811
4B	Current Density (pA/pF) (K+)	Female	4	0-4	20	29.452	27.82	25.232	15.408	26.357	25.894	17.399	18.315	11.131
4B	Current Density (pA/pF) (K+)	Female	4	0-4	10	21.346	19.855	18.154	11.401	18.59	18.126	13.149	14.011	7.164
4B	Current Density (pA/pF) (K+)	Female	4	0-4	0	14.168	12.368	11.85	7.946	11.816	11.714	9.264	9.308	4.616
4B	Current Density (pA/pF) (K+)	Female	4	0-4	-10	8.037	6.226	6.769	4.562	6.415	6.865	5.827	5.771	2.877
4B	Current Density (pA/pF) (K+)	Female	4	0-4	-20	3.438	2.597	3.388	1.993	2.705	3.354	2.981	3.17	1.477
4B	Current Density (pA/pF) (K+)	Female	4	0-4	-30	1.098	0.783	1.589	0.301	0.522	1.086	0.921	1.332	0.407
4B	Current Density (pA/pF) (K+)	Female	4	0-4	-40	0.382	0.497	0.948	-0.189	0.051	0.414	0.064	0.336	-0.178
4B	Current Density (pA/pF) (K+)	Female	4	0-4	-50	0.217	0.49	0.685	0.14	0.217	0.365	0.106	0.131	0.082
4B	Current Density (pA/pF) (K+)	Female	4	0-4	-60	0.159	0.325	0.398	0.173	0.258	0.281	0.255	0.109	0.153
4B	Current Density (pA/pF) (K+)	Female	4	0-4	-70	-0.012	0.002	0.006	-0.005	-0.001	0.061	0.057	0.003	-0.002
4B	Current Density (pA/pF) (K+)	Female	4	0-4	-80	-0.157	-0.413	-0.479	-0.281	-0.33	-0.362	-0.287	-0.153	-0.204
4B	Current Density (pA/pF) (K+)	Female	4	0-4	-90	-0.325	-0.961	-1.043	-0.701	-0.887	-0.904	-0.681	-0.346	-0.477
4B	Current Density (pA/pF) (K+)	Female	4	0-4	-100	-0.612	-1.635	-1.636	-1.187	-1.537	-1.551	-1.148	-0.647	-0.798
4B	Current Density (pA/pF) (K+)	Female	4	0-4	-110	-0.903	-2.418	-2.255	-1.709	-2.273	-2.282	-1.621	-0.983	-1.145
4B	Current Density (pA/pF) (K+)	Female	4	0-4	-120	-1.213	-3.24	-2.885	-2.209	-3.064	-3.051	-2.203	-1.377	-1.491
4B	Current Density (pA/pF) (K+)	Female	4	18-22	30	74.091	47.99	48.519	49.794	55.347	34.604	32.216	20.323
4B	Current Density (pA/pF) (K+)	Female	4	18-22	20	57.928	37.898	37.854	38.308	43.104	26.559	25.136	16.807
4B	Current Density (pA/pF) (K+)	Female	4	18-22	10	42.988	28.443	27.606	27.046	32.22	19.256	18.05	13.587
4B	Current Density (pA/pF) (K+)	Female	4	18-22	0	29.337	19.642	18.279	17.595	22.841	12.622	11.729	10.173
4B	Current Density (pA/pF) (K+)	Female	4	18-22	-10	17.132	11.704	10.328	9.712	13.912	7.376	7.03	7.138
4B	Current Density (pA/pF) (K+)	Female	4	18-22	-20	7.213	5.149	4.19	4.05	6.944	3.108	3.63	4.379
4B	Current Density (pA/pF) (K+)	Female	4	18-22	-30	1.304	1.213	0.902	0.29	2.421	0.26	1.788	2.136
4B	Current Density (pA/pF) (K+)	Female	4	18-22	-40	-0.038	0.33	-0.005	-0.73	0.848	-0.101	1.452	0.828
4B	Current Density (pA/pF) (K+)	Female	4	18-22	-50	0.635	0.45	0.21	0.361	0.61	0.36	1.252	0.54
4B	Current Density (pA/pF) (K+)	Female	4	18-22	-60	0.555	0.351	0.24	0.413	0.355	0.391	0.687	0.326
4B	Current Density (pA/pF) (K+)	Female	4	18-22	-70	0.023	0.005	-0.055	-0.032	-0.032	0.014	0.033	0.061
4B	Current Density (pA/pF) (K+)	Female	4	18-22	-80	-0.86	-0.478	-0.309	-0.574	-0.398	-0.549	-0.797	-0.352
4B	Current Density (pA/pF) (K+)	Female	4	18-22	-90	-1.959	-1.13	-0.812	-1.324	-0.757	-1.325	-1.759	-0.878
4B	Current Density (pA/pF) (K+)	Female	4	18-22	-100	-3.394	-1.918	-1.453	-2.272	-1.225	-2.336	-2.869	-1.315
4B	Current Density (pA/pF) (K+)	Female	4	18-22	-110	-4.936	-2.865	-2.101	-3.31	-1.675	-3.454	-4.043	-1.765
4B	Current Density (pA/pF) (K+)	Female	4	18-22	-120	-6.437	-3.786	-2.773	-4.328	-2.313	-4.621	-5.246	-2.364
4C	Current Density (pA/pF)	Female	4	0-4	-120	-1.213	-3.24	-2.885	-2.209	-3.064	-3.051	-2.203	-1.377	-1.491
4C	Current Density (pA/pF)	Female	4	0-4	-110	-0.903	-2.418	-2.255	-1.709	-2.273	-2.282	-1.621	-0.983	-1.145
4C	Current Density (pA/pF)	Female	4	0-4	-100	-0.612	-1.635	-1.636	-1.187	-1.537	-1.551	-1.148	-0.647	-0.798
4C	Current Density (pA/pF)	Female	4	0-4	-90	-0.325	-0.961	-1.043	-0.701	-0.887	-0.904	-0.681	-0.346	-0.477
4C	Current Density (pA/pF)	Female	4	0-4	-80	-0.157	-0.413	-0.479	-0.281	-0.33	-0.362	-0.287	-0.153	-0.204
4C	Current Density (pA/pF)	Female	4	0-4	-70	-0.012	0.002	0.006	-0.005	-0.001	0.061	0.057	0.003	-0.002
4C	Current Density (pA/pF)	Female	6	6-10	-120	-2.69	-2.03	-2.47	-2.41	-2.51	-3.97	-2.32	-3.71	-2.98	-2.98	-3.53
4C	Current Density (pA/pF)	Female	6	6-10	-110	-2.08	-1.59	-1.86	-1.8	-1.97	-2.87	-1.83	-3.2	-2.48	-2.21	-2.72
4C	Current Density (pA/pF)	Female	6	6-10	-100	-1.44	-1.13	-1.27	-1.21	-1.35	-1.79	-1.34	-2.15	-1.81	-1.49	-1.89
4C	Current Density (pA/pF)	Female	6	6-10	-90	-0.85	-0.69	-0.71	-0.66	-0.81	-0.96	-0.88	-1.32	-1.08	-0.85	-1.11
4C	Current Density (pA/pF)	Female	6	6-10	-80	-0.37	-0.31	-0.31	-0.26	-0.32	-0.42	-0.42	-0.58	-0.49	-0.41	-0.48
4C	Current Density (pA/pF)	Female	6	6-10	-70	0	0	-0.02	0	0.01	-0.01	0.01	0.01	-0.02	0	0
4C	Current Density (pA/pF)	Female	6	12-16	-120	-2.5	-2.6	-3.8	-2.9	-3.4	-2.8	-3.8	-2.8	-3.3	-3.5
4C	Current Density (pA/pF)	Female	6	12-16	-110	-1.9	-2	-3	-2.1	-2.5	-2.2	-2.9	-2.1	-2.6	-2.7
4C	Current Density (pA/pF)	Female	6	12-16	-100	-1.3	-1.3	-2.1	-1.3	-1.7	-1.5	-2	-1.5	-1.8	-1.8
4C	Current Density (pA/pF)	Female	6	12-16	-90	-0.8	-0.8	-1.2	-0.8	-1	-0.9	-1.2	-0.9	-1.1	-1
4C	Current Density (pA/pF)	Female	6	12-16	-80	-0.3	-0.3	-0.6	-0.4	-0.4	-0.4	-0.5	-0.3	-0.5	-0.4
4C	Current Density (pA/pF)	Female	6	12-16	-70	-0.009	0.011	-0.027	0.001	0.01	0.006	0.007	-0.012	0.019	0.005
4C	Current Density (pA/pF)	Female	4	18-22	-120	-6.437	-3.786	-2.773	-4.328	-2.313	-4.621	-5.246	-2.364
4C	Current Density (pA/pF)	Female	4	18-22	-110	-4.936	-2.865	-2.101	-3.31	-1.675	-3.454	-4.043	-1.765
4C	Current Density (pA/pF)	Female	4	18-22	-100	-3.394	-1.918	-1.453	-2.272	-1.225	-2.336	-2.869	-1.315
4C	Current Density (pA/pF)	Female	4	18-22	-90	-1.959	-1.13	-0.812	-1.324	-0.757	-1.325	-1.759	-0.878
4C	Current Density (pA/pF)	Female	4	18-22	-80	-0.86	-0.478	-0.309	-0.574	-0.398	-0.549	-0.797	-0.352
4B	Current Density (pA/pF)	Female	4	18-22	-70	0.023	0.005	-0.055	-0.032	-0.032	0.014	0.033	0.061
4D	Conductance/pF	Female	4	0-4	-120 to -70	0.0296	0.076	0.0614	0.0502	0.0726	0.0716	0.0507	0.0344	0.0338
4D	Conductance/pF	Female	6	6-10	-120 to -70	0.0613	0.0444	0.0584	0.058	0.0566	0.0999	0.048	0.0798	0.0633	0.0708	0.0807
4D	Conductance/pF	Female	6	12-16	-120 to -70	0.0554	0.0599	0.0846	0.069	0.0788	0.0637	0.0884	0.0631	0.0742	0.0821
4D	Conductance/pF	Female	4	18-22	-120 to -70	0.1493	0.0885	0.0654	0.1001	0.0518	0.1099	0.1162	0.0495
4E	Current Density (pA/pF)	Female	4	0-4	0	14.168	12.368	11.85	7.946	11.816	11.714	9.264	9.308	4.616
4E	Current Density (pA/pF)	Female	4	0-4	10	21.346	19.855	18.154	11.401	18.59	18.126	13.149	14.011	7.164
4E	Current Density (pA/pF)	Female	4	0-4	20	29.452	27.82	25.232	15.408	26.357	25.894	17.399	18.315	11.131
4E	Current Density (pA/pF)	Female	4	0-4	30	38.541	35.905	33.023	21.06	34.999	34.832	22.61	22.975	13.811
4E	Current Density (pA/pF)	Female	6	6-10	0	6.2	4.9	8.89	13.25	18.27	20.05	11.09	18	14.47	19.99	14.6
4E	Current Density (pA/pF)	Female	6	6-10	10	8.99	7.26	13.62	20.77	27.51	30.27	15.41	28.48	21.02	29.9	22.08
4E	Current Density (pA/pF)	Female	6	6-10	20	11.49	9.89	19.83	28.57	37.75	40.77	20.14	39.92	27.88	40.79	30.16
4E	Current Density (pA/pF)	Female	6	6-10	30	15.17	13.05	25.28	36.88	49.28	51.34	25.66	51.96	35.24	52.57	39.07
4E	Current Density (pA/pF)	Female	6	12-16	0	13.6	14.3	14.7	14.6	12.1	9.6	10.6	21.8	12.4	9.1
4E	Current Density (pA/pF)	Female	6	12-16	10	19.7	21.6	22.2	21.1	18.3	14.3	17.4	33	18.2	15
4E	Current Density (pA/pF)	Female	6	12-16	20	26.7	30.1	30.5	28.4	25.1	19.7	26.1	44.9	24.7	22.3
4E	Current Density (pA/pF)	Female	6	12-16	30	35.2	39.4	39.6	36.5	32.4	26.5	33.7	58.1	30.8	30
4E	Current Density (pA/pF)	Female	4	18-22	0	29.337	19.642	18.279	17.595	22.841	12.622	11.729	10.173
4E	Current Density (pA/pF)	Female	4	18-22	10	42.988	28.443	27.606	27.046	32.22	19.256	18.05	13.587
4E	Current Density (pA/pF)	Female	4	18-22	20	57.928	37.898	37.854	38.308	43.104	26.559	25.136	16.807
4E	Current Density (pA/pF)	Female	4	18-22	30	74.091	47.99	48.519	49.794	55.347	34.604	32.216	20.323
4F	Conductance/pF	Female	4	0-4	0 to 30	0.812	0.785	0.706	0.437	0.773	0.771	0.445	0.456	0.307
4F	Conductance/pF	Female	6	6-10	0 to 30	0.298	0.271	0.544	0.784	1.029	1.039	0.486	1.132	0.692	1.086	0.816
4F	Conductance/pF	Female	6	12-16	0 to 30	0.72	0.835	0.828	0.73	0.677	0.562	0.769	1.209	0.613	0.697
4F	Conductance/pF	Female	4	18-22	0 to 30	1.492	0.945	1.008	1.073	1.084	0.733	0.683	0.338
