# Supplementary material for: Circadian desynchronization disrupts physiological rhythms of prefrontal cortex pyramidal neurons in mice
Source: Sci Rep. 2023 Jun 6;13:9181. doi: 10.1038/s41598-023-35898-8 (PMC10244337; doi:10.1038/s41598-023-35898-8)
Supplement: Supplementary file 8 — Supplementary Information 8. [file 41598_2023_35898_MOESM8_ESM.xlsx]

## Sheet: Suppl. F2 statistical analysis
Panel	Measure	Source of Variation	P value	P value summary	t, df	test
S2C	Rm	Cell type	<0.001	***	t=6.656, df=131	Unpaired t test
S2D	Cm	Cell type	0.05	*	t=2.023, df=126	Unpaired t test
S2E	RMP	Cell type	<0.001	***	t=8.133, df=126	Unpaired t test
S2F	AP Threshold	Cell type	0.05	*	t=2.009, df=114	Unpaired t test
S2G	Antipeak (mV)	Cell type	<0.001	**	t=8.270, df=114	Unpaired t test

## Sheet: Suppl. F2 source data
Figure/Panel	Measure	Sex	ZT	Cell Type	Values
SI 2C	Rm	All	All	I	92	89.6	182	128	124	164	65	119	137	121	152	157	103	143	89	107	104	89	109	114	82	116	67	82	147	83	116	124	182	116	104	136	143	147	147	122	145	92	121	115	121	117	107	76	125
SI 2C	Rm	All	All	II	625	500	371	212	109	89	138	639	107	75	119	142	364	106	124	426	274	301	253	120	207	217	164	122	134	98	109	167	187
SI 2D	Cm	All	All	I	281.24	4.22	58.29	160.71	108.17	37.25	22.24	48.73	63.69	51.89	161.57	141.38	51.64	159.3	87	5.79	100.57	77.68	64.37	97.95	4.48	142.58	450.56	54.42	13.23	98.68	74.01	73.05	65.03	73	53.06	168.81	68.91	55.99	161.57	154.93	78	120.32	154.93	67.32	104	50.06	86.65	54.68	118.57
SI 2D	Cm	All	All	II	64.65	6.6	13.91	12.92	77.68	184.65	119.6	14.16	4.66	6.82	154.3	15.06	153.8	4.67	167	5.27	6.1	51.41	11.78	10.46	39.52	42.27	49.12	51.13	152.02	128.52	158.65	79.3	10	12
SI 2E	RMP	All	All	I	-80.92	-71.75	-70.14	-77.12	-78.11	-71.83	-71.38	-72.26	-74.34	-74.65	-80.01	-65.78	-70.54	-75.83	-77.18	-77.73	-77.47	-77.23	-76.42	-71.58	-71.04	-69.3	-71.9	-78.5166	-74.5972	-72.134	-76.1	-75.31	-70.34	-74.17	-71.5	-73.99	-73.39	-71.34	-76.3	-79.17	-75.73	-74.6	-73.76	-73.39	-67.51	-74.89	-76.02	-69.43	-71.11
SI 2E	RMP	All	All	II	-73.6	-69.09	-62.99	-76.44	-49.95	-80.26	-63.27	-80.09	-49.12	-73.59	-75.2	-68.28	-74.54	-71.81	-52.7	-55.04	-51.39	-76.78	-56.391	-72.89	-57.51	-57.14	-73.3	-71.64	-76.8	-49.5562	-55.5648	-48.16
SI 2F	AP Threshold	All	All	I	-40.6	-34.1	-35.3	-37.9	-32.6	-36.2	-35.3	-35.6	-39.2	-40.8	-35.2	-36.4	-36.9	-31.4	-36.1	-36.3	-37.7	-39.1	-34.4	-36.77	-33.12	-34.35	-37.69	-36.13	-40.9	-37.2	-38.4	-37.2	-36.7	-43.1	-36.9	-34	-37.2	-36.9	-34.1	-34.7	-37.7	-38.15	-59.88	-34.96	-33.57	-34.37	-32.47	-36.8	-37.19
SI 2F	AP Threshold	All	All	II	-29.4	-39.4	-47.7	-37.7	-34	-35.46	-42.34	-34.7	-38.3	-36.1	-41.95	-38.7	-42.6	-40.88	-43.8	-41.3	-40.1	-40.1	-32.97	-37.25	-34.9	-45.6	-34.9
SI 2G	Antipeak (mV)	All	All	I	-3.712	-7.872	-4.915	-3.645	-3.464	-3.966	-3.788	-4.04	-3.663	-4.096	-4.711	-4.87	-4.577	-3.02	-3.538	-5.17	-6.318	-6.369	-6.707	-3.814	-3.3152	-3.652	-4.463	-3.54	-6.674	-3.583	-6.302	-5.64	-5.14	-5.972	-5.962	-3.631	-6.163	-5.347	-4.78	-4.253	-4.039	-3.878	-4.257	-4.056	-7.168	-4.64	-4.01	-4.43	-3.142
SI 2G	Antipeak (mV)	All	All	II	-15.97	-14.5	-6.29	-4.131	-6.9204	-15.7	-16.93	-3.446	-3.706	-11	-9.67	-12.45	-12.54	-11.2	-5.401	-3.3	-5.04	-7.327	-4.725	-17.13	-15.37	-6.154	-6.041
[truncated: 59 more columns]
